# Supplementary material for: Lipids, lipid-modified drug target genes, and the risk of male infertility: a Mendelian randomization study
Source: Front Endocrinol (Lausanne). 2024 Jul 24;15:1392533. doi: 10.3389/fendo.2024.1392533 (PMC11303150; doi:10.3389/fendo.2024.1392533)
Supplement: Supplementary file 1 [file Table_1.xlsx]

## Sheet: Table S1
Table S1. Phenotype descriptions and distributions
Phenotypes	Study / Consortium	Sample Size	N Cases	N Controls	Population	GWAS ID (MRC-IEU)	Unit	Data availability
Low Density Lipoprotein Cholesterol	Global Lipids Genetics Consortium (GLGC)	173082			96% European ancestry	ieu-a-300	mg/dl	https://gwas.mrcieu.ac.uk/
High Density Lipoprotein Cholesterol		187167			96% European ancestry	ieu-a-299	mg/dl	https://gwas.mrcieu.ac.uk/
Triglycerides		177861			96% European ancestry	ieu-a-302	mg/dl	https://gwas.mrcieu.ac.uk/
Apolipoprotein A1	UK Biobank	115078			European	met-d-ApoA1	mmol/L	https://gwas.mrcieu.ac.uk/
Apolipoprotein B		115078			European	met-d-ApoB	mmol/L	https://gwas.mrcieu.ac.uk/
Coronary artery disease		547261	122733	424528	Europena	ebi-a-GCST005195	SD
Type 2 diabetes		655,666	61714	1178	Europena	ebi-a-GCST006867	SD
body mass index		681275			Europena	ieu-b-40	SD
Finngen dataset	Finngen	120568	1271	119297	European	finngen_R9_N14_MALEINFERT	-	https://storage.googleapis.com/finngen-public-data-r9/summary_stats/finngen_R9_N14_MALEINFERT.gz
eQTLgen	eQTLGen Consortium	31,684			Europena		SD	https://eqtlgen.org/

## Sheet: Table S2
Table S2: Lipid-lowering drug classes, substances, and target genes.
Primary lipid modulation	Gene	Chromosome	Base pair(GRCh37)	Drug target	Mechanism of action	SNP	Examples of drugs
LDLC(decreasing)	HMGCR	5	74632993-74657941	HMG-CoA reductase	HMGCR inhibition	5	Statins
	PCSK9	1	55505221-55530525	Proprotein convertase subtilisin/kexin type 9	PCSK9 inhibition	11	Evolocumab, alirocumab
	ABCG5/ABCG8	2	44039611-44065978, 44066110-44110127	ATP Binding Cassette Subfamily G Member 5/ATP Binding Cassette Subfamily G Member 8	ABCG5/ABCG8 enhancement	7	Colesevelam ,Colestipol ,Cholestyramine
	APOB	2	21224301-21266945	Apolipoprotein B-100	APOB inhibition	15	Mipomersen
	LDLR	19	11200139 -11244496	LDL receptor	LDLR inhibition	12	-
	NPC1L1	7	44552134-44580929	Niemann-Pick C1-Like 1 protein	NPC1L1 inhibition	2	Ezetimibe
TG(decreasing)	PPARA	22	46546429-46639652	Peroxisome Proliferator Activated Receptor Alpha	PPARA enhancement	0	Fibrates
	LPL	8	19796764-19824770	Lipoprotein lipase	LPL activation	15	Ibrolipim(investigational)
	ANGPTL3	1	63063191-63071984	Angiopoietin Like 3	ANGPTL3 inhibition	3	Evinacumab(investigational)
	APOC3	8	19796764-19824770	Apolipoprotein C3	APOC3 inhibition	12	Volanesorsen(investigational)
HDLC(increasing)	CETP	16	56995862-57017757	Cholesteryl ester transfer protein	CETP inhibition	34	Torcetrapib, dalcetrapib, evacetrapib,anacetrapib(investigational)

## Sheet: Table S3
Table S3. Characteristics of lipid-lowering genetics variants in target genes
Primary Pharmacological Action	SNP	EA	OA	EAF	Beta	SE	P Value	F
Reduced LDL-C	HMGCR
	rs10515198	A	G	0.1029	0.0599	0.0061	5.98963e-22	96.426
	rs12173076	G	T	0.1227	0.0654	0.0056	2.33024e-27	136.389
	rs12916	C	T	0.4314	0.0733	0.0038	7.79112e-78	372.084
	rs3857388	C	T	0.128	0.0421	0.0059	2.2009e-11	50.9167
	rs7711235	G	A	0.2678	0.0375	0.0063	4.99701e-10	35.4308
	NPC1L1
	rs2073547	G	A	0.1939	0.0485	0.0049	1.92309e-21	97.9696
	rs217386	A	G	0.4077	-0.0363	0.0038	1.20393e-19	91.2528
	PCSK9
	rs10493176	G	T	0.1148	-0.0776	0.0102	2.53513e-14	57.8793
	rs11206510	C	T	0.1544	-0.0831	0.005	2.38013e-53	276.224
	rs11206514	A	C	0.6108	0.0507	0.0041	9.94947e-33	152.914
	rs11583974	A	G	0.03034	0.0646	0.0117	3.95103e-09	30.4855
	rs11591147	T	G	0.01715	-0.497	0.018	8.57038e-143	762.373
	rs12067569	A	G	0.0343	0.0885	0.01	1.96607e-17	78.3225
	rs2479394	A	G	0.715	-0.0386	0.0041	1.58416e-19	88.6353
	rs2479409	A	G	0.6675	-0.0642	0.0041	2.51478e-50	245.19
	rs2495477	G	A		-0.064	0.0054	7.2845e-30	140.466
	rs572512	T	C	0.3456	0.0478	0.0047	5.30884e-26	103.433
	rs585131	T	C	0.8153	0.0637	0.005	2.69898e-35	162.308
	APOB
	rs113588790	T	C	0.02375	0.0895	0.0144	3.93496e-09	38.6297
	rs11685356	T	C	0.2296	0.0517	0.0042	1.21199e-31	151.524
	rs12691202	T	C	0.05145	-0.0966	0.0114	8.22243e-19	71.8033
	rs12720796	C	A	0.02243	0.0909	0.0141	1.68e-10	41.5613
	rs12720842	C	T	0.02111	0.0993	0.0116	1.87715e-15	73.2795
	rs1367117	A	G	0.2876	0.1186	0.004	9.48418e-183	879.122
	rs17398765	G	A	0.0686	0.0916	0.0076	3.53671e-32	145.266
	rs3791981	G	A	0.1201	-0.0939	0.0067	2.03376e-41	196.418
	rs4665788	C	T	0.7744	-0.0667	0.0042	1.11712e-52	252.205
	rs515135	C	T	0.7823	0.1394	0.0048	1.08893e-178	843.418
	rs533617	C	T	0.04881	-0.1405	0.0098	9.6272e-45	205.542
	rs6725189	T	G	0.2348	-0.0604	0.0045	5.62859e-40	180.156
	rs6754295	G	T	0.2586	-0.0628	0.0042	1.63983e-47	223.574
	rs6756743	T	C	0.04222	0.0553	0.0092	4.96798e-09	36.1306
	rs7567653	A	G	0.03694	-0.1145	0.0112	3.36822e-26	104.514
	ABCG5/ABCG8*
	rs10208987	G	T	0.08971	-0.0486	0.0068	2.35885e-12	51.0804
	rs1025447	C	T	0.1583	0.0418	0.0048	3.78181e-16	75.8351
	rs17424122	A	T	0.06596	0.0645	0.0091	5.40256e-12	50.2385
	rs4148177	A	G	0.4327	-0.0365	0.0051	1.15213e-11	51.2207
	rs4148218	A	G	0.1913	-0.0441	0.0047	6.75927e-21	88.0403
	rs4953023	A	G	0.08443	-0.1313	0.0074	1.72584e-66	314.823
	rs6544713	C	T	0.7058	-0.0806	0.0041	4.84284e-83	386.458
	LDLR
	rs12052058	T	G	0.248	-0.075	0.0043	9.66496e-62	304.218
	rs12983316	G	A	0.1689	0.0514	0.0052	7.44389e-22	97.7056
	rs1799898	T	C	0.1504	-0.0333	0.0054	1.962e-09	38.0278
	rs2738464	C	G	0.8747	0.0422	0.0061	2.72703e-10	47.8592
	rs3786721	C	T	0.5383	-0.0468	0.0038	2.89001e-31	151.679
	rs379309	T	C	0.4974	-0.0313	0.0039	1.39091e-13	64.4109
	rs5742911	G	A	0.2678	-0.0606	0.0057	4.82948e-24	113.03
	rs6511720	T	G	0.09763	-0.2209	0.0061	1e-200	1311.39
	rs688	T	C	0.4472	0.054	0.0037	1.01088e-43	213.002
	rs7251031	G	T	0.2889	0.0456	0.0046	6.23591e-23	98.2684
	rs73015030	A	G	0.02507	-0.1517	0.0148	2.61577e-22	105.062
	rs892114	G	A	0.7731	-0.0353	0.0047	7.62957e-13	56.4097
Reduced TG	ANGPTL3
	rs12749263	C	T	0.2573	0.0306	0.0039	2.55094e-15	61.5621
	rs13375691	T	C	0.06728	-0.0485	0.0058	2.53688e-16	69.9242
	rs4587594	A	G	0.31	-0.0694	0.0035	3.50268e-82	393.172
	APOC3
	rs11216164	A	G	0.3602	-0.0335	0.0036	2.12422e-17	86.5934
	rs12294259	T	C	0.05937	0.219	0.0069	1.79061e-200	1007.37
	rs1263167	G	A	0.1807	-0.0423	0.0049	5.59242e-17	74.5227
	rs180326	T	G	0.6372	-0.0839	0.0036	6.26614e-108	543.149
	rs2075292	T	G	0.8509	-0.1026	0.005	6.42392e-86	421.07
	rs2187126	G	A	0.05409	-0.0543	0.0069	2.90269e-15	61.9301
	rs4417316	T	C	0.09103	-0.0475	0.0054	5.39759e-19	77.3748
	rs5110	A	C	0.06464	0.156	0.0124	2.13698e-34	158.273
	rs7943309	A	G	0.03958	-0.0605	0.0087	1.15505e-11	48.3584
	rs888246	T	C	0.08179	0.0707	0.0058	8.98669e-31	148.588
	rs9326246	G	C	0.90633	-0.2185	0.0064	1e-200	1165.58
	LPL
	rs117604010	A	G	0.01979	-0.1371	0.017	3.11172e-15	65.0395
	rs117910839	A	T	0.03694	-0.1365	0.0141	7.07131e-20	93.7189
	rs12678919	G	A	0.1214	-0.1702	0.0056	1.8197e-199	923.726
	rs1441771	T	C	0.1636	-0.0669	0.0043	1.60509e-50	242.056
	rs1534649	T	G	0.4485	-0.028	0.0035	1.74502e-15	64
	rs1899351	A	G	0.01319	0.1236	0.0156	2.04503e-12	62.7751
	rs283	T	C	0.2348	0.037	0.0044	1.70412e-16	70.7128
	rs301	C	T	0.4274	-0.1089	0.0039	1.86209e-167	779.698
	rs4557718	C	T	0.1266	0.0578	0.0059	3.26437e-24	95.9736
	rs4922116	A	G	0.1478	-0.0435	0.0044	8.45668e-24	97.7402
	rs4922119	T	C	0.4499	-0.0708	0.0034	1.66994e-95	433.619
	rs6586872	G	A	0.7441	0.0339	0.0038	4.08602e-19	79.5852
	rs7003579	C	T	0.785	-0.0255	0.004	4.71596e-10	40.6406
	rs7016529	C	T	0.01319	0.1911	0.014	3.57026e-35	186.322
	rs894210	A	G	0.5646	-0.0671	0.0033	2.93968e-89	413.444
Elevated HDL-C	CETP
	rs11076174	C	T	0.1042	-0.1797	0.0075	2.28034e-127	574.082
	rs1138429	T	A	0.09763	-0.1156	0.0065	9.52138e-66	316.293
	rs117040820	T	C	0.01319	0.1812	0.0216	2.231e-14	70.3735
	rs12446515	T	C	0.2942	0.2506	0.0051	1e-200	2414.47
	rs12446867	T	G	0.2573	-0.0344	0.0042	1.83105e-16	67.0839
	rs12597002	A	C	0.2757	-0.0849	0.0039	1.1298e-102	473.899
	rs12708967	C	T	0.1966	-0.1939	0.0047	1e-200	1702
	rs12720917	C	T	0.1412	0.0976	0.0055	5.88979e-68	314.901
	rs12928552	G	A	0.04222	0.0498	0.0077	2.169e-09	41.829
	rs12934552	G	A	0.1266	-0.0541	0.0054	8.70763e-24	100.371
	rs13306677	A	G	0.09894	0.09	0.0057	1.35207e-50	249.307
	rs150348	C	A	0.628	-0.0232	0.0035	7.40798e-10	43.938
	rs17370142	T	G	0.1161	0.0342	0.0059	1.18796e-11	33.6007
	rs1875236	A	G	0.09763	0.059	0.0065	1.44511e-18	82.3905
	rs1991515	T	C	0.4565	0.0225	0.0037	5.62199e-10	36.9795
	rs247615	G	A	0.219	-0.0764	0.0044	2.93495e-62	301.496
	rs289714	A	G	0.7942	0.2143	0.005	1e-200	1836.98
	rs289719	C	T	0.6715	-0.1129	0.0039	5.37032e-173	838.028
	rs289723	A	C	0.252	-0.022	0.0038	4.07897e-09	33.518
	rs289726	C	T	0.6478	-0.0364	0.0037	1.26999e-22	96.7831
	rs289745	A	C	0.6029	0.0276	0.0041	2.27982e-20	45.3159
	rs289748	G	A	0.4842	-0.0387	0.005	6.62827e-17	59.9076
	rs289751	A	G	0.95646	-0.103	0.0103	8.81455e-25	100
	rs291040	C	T	0.3377	-0.0305	0.0037	8.20918e-17	67.9511
	rs3794650	C	T	0.1662	-0.0687	0.005	9.84011e-41	188.788
	rs3829502	A	G	0.3945	0.0482	0.0051	1.45613e-20	89.321
	rs4329913	C	T	0.7691	0.0405	0.0057	1.40508e-11	50.4848
	rs5880	C	G	0.05937	-0.3071	0.009	1e-200	1164.33
	rs5883	T	C	0.06069	0.1153	0.0084	1.75711e-31	188.408
	rs7198642	G	T	0.1675	0.0352	0.0043	3.06196e-14	67.0114
	rs7204290	A	G	0.3021	-0.0302	0.0038	1.47911e-14	63.1607
	rs7499911	G	A	0.06464	0.06	0.0111	1.25701e-08	29.2184
	rs9938160	C	T	0.252	0.0599	0.0053	3.1703e-25	127.733
	rs9989419	G	A	0.595	0.1473	0.0036	1e-200	1674.17

## Sheet: Table S4
Table S4. Genetic variants that were used as instruments for low-density lipoprotein cholesterol
SNP	EA	OA	EAF	Beta	SE	P value	F
rs11591147	T	G	0.01715	-0.497	0.018	8.57038e-143	762.365
rs12721109	A	G	0.01715	-0.4462	0.0183	2.99226e-122	594.5
rs16891156	C	A	0.01847	0.0965	0.0171	8.23304e-09	31.8462
rs2965157	C	T	0.02111	-0.1886	0.0112	7.29122e-62	283.558
rs75687619	T	G	0.02375	0.1735	0.0161	8.05193e-24	116.129
rs5763662	T	C	0.02507	0.0767	0.0121	1.191e-08	40.1805
rs7254892	A	G	0.03166	-0.4853	0.0119	1e-200	1663.11
rs1800961	T	C	0.0343	-0.0685	0.0106	6.03407e-10	41.7604
rs6693893	C	T	0.03562	-0.0767	0.0132	2.87601e-08	33.7628
rs72902576	G	T	0.03694	-0.0933	0.0133	9.57635e-12	49.2102
rs1801689	C	A	0.03694	0.1028	0.0139	9.80844e-12	54.6955
rs1408272	G	T	0.05277	-0.052	0.0083	3.67502e-09	39.2505
rs3780181	G	A	0.05277	-0.0445	0.0074	1.76401e-09	36.1619
rs112201728	T	C	0.05805	0.0675	0.0104	8.51393e-10	42.1246
rs12748152	T	C	0.07124	0.0499	0.0066	3.20922e-12	57.1621
rs2228603	T	C	0.07124	-0.104	0.0072	4.43302e-44	208.64
rs10490626	A	G	0.07916	-0.0508	0.0069	1.69707e-12	54.2031
rs2315065	A	C	0.08707	0.1102	0.0158	5.22998e-12	48.6456
rs6511720	T	G	0.09763	-0.2209	0.0061	1e-200	1311.37
rs7640978	T	C	0.1055	-0.0392	0.0069	9.83694e-09	32.2752
rs6709904	G	A	0.1135	-0.055	0.0085	4.57699e-10	41.868
rs12066643	T	C	0.1187	-0.0389	0.0064	1.06299e-08	36.9432
rs4253776	G	A	0.124	0.0311	0.0059	3.35297e-08	27.7851
rs11563251	T	C	0.1253	0.0345	0.0062	4.49904e-08	30.9635
rs10947332	A	G	0.1319	0.0504	0.0056	6.96947e-18	80.9991
rs267733	G	A	0.1372	-0.0331	0.0053	5.28506e-09	39.0031
rs17404153	T	G	0.1438	-0.0336	0.0054	1.83202e-09	38.7156
rs10893499	A	G	0.1438	0.0521	0.0053	3.861e-21	96.6315
rs1564348	C	T	0.1451	0.0481	0.005	2.76185e-21	92.5433
rs4722551	C	T	0.1702	0.0391	0.0049	3.94912e-14	63.6732
rs16831243	T	C	0.1807	0.0378	0.0055	9.06358e-12	47.2338
rs2000999	A	G	0.1847	0.065	0.0046	4.21891e-41	199.667
rs4970834	T	C	0.1873	-0.1503	0.0047	1e-200	1022.63
rs2073547	G	A	0.1939	0.0485	0.0049	1.92309e-21	97.9685
rs3757354	T	C	0.2098	-0.0382	0.0044	2.08689e-17	75.3731
rs579459	C	T	0.215	0.0665	0.0045	2.4188e-44	218.38
rs13206249	A	G	0.2164	-0.0378	0.0062	4.53398e-08	37.1702
rs1883025	T	C	0.2427	-0.0296	0.0044	6.14045e-11	45.2557
rs2328223	C	A	0.2493	0.0299	0.005	5.63197e-09	35.76
rs2737252	A	G	0.2559	-0.0314	0.0041	7.03882e-14	58.6525
rs1367117	A	G	0.2876	0.1186	0.004	9.48418e-183	879.112
rs247616	T	C	0.2929	-0.0547	0.0041	2.56626e-37	177.993
rs1169288	C	A	0.3338	0.0375	0.004	6.44763e-21	87.8896
rs314253	C	T	0.3351	-0.0242	0.0038	3.43598e-10	40.5563
rs2390536	A	G	0.3681	0.0223	0.0038	2.037e-08	34.438
rs6016373	G	A	0.3734	-0.0349	0.0037	7.94694e-19	88.9698
rs174583	T	C	0.3747	-0.0522	0.0038	7.00326e-41	188.699
rs9875338	A	G	0.3879	-0.027	0.0037	2.21004e-11	53.2499
rs6909746	T	C	0.3918	-0.0263	0.0037	7.85959e-11	50.5246
rs2030746	T	C	0.3984	0.0214	0.0038	8.60498e-09	31.7143
rs7832643	T	G	0.405	0.0339	0.0038	2.67116e-17	79.5843
rs10195252	C	T	0.4182	-0.0238	0.0039	3.81197e-08	37.2409
rs12916	C	T	0.4314	0.0733	0.0038	7.79112e-78	372.079
rs2738459	C	A	0.4446	-0.0532	0.0058	2.261e-19	84.1322
rs8017377	A	G	0.4591	0.0303	0.0038	2.51594e-15	63.5789
rs6065311	C	T	0.4604	0.0417	0.0036	1.65615e-30	134.172
rs676388	C	T	0.4631	0.0265	0.0039	1.31009e-11	46.1697
rs6504872	T	C	0.4723	0.0274	0.0037	3.47937e-13	54.8394
rs2587534	A	G	0.5277	0.0391	0.0037	8.05564e-25	111.672
rs3184504	C	T	0.5343	0.0268	0.0038	4.20339e-12	49.739
rs10903129	G	A	0.5369	0.0328	0.0037	3.0297e-17	78.5849
rs4942486	C	T	0.5383	-0.0243	0.0037	2.261e-11	43.1324
rs4530754	A	G	0.5818	0.0275	0.0036	3.57602e-12	58.3519
rs6818397	G	T	0.5871	-0.0224	0.004	1.67699e-08	31.3596
rs7551981	T	G	0.595	0.0472	0.0038	1.36207e-33	154.281
rs2710642	A	G	0.6187	0.0239	0.0038	6.08906e-09	39.557
rs364585	G	A	0.6332	0.0249	0.0038	4.27799e-10	42.9365
rs13277801	T	C	0.653	-0.0338	0.0038	3.99393e-17	79.1154
rs6882076	C	T	0.6662	0.0456	0.0038	3.30979e-31	143.998
rs2419604	G	A	0.6821	-0.0302	0.004	7.49031e-14	57.0018
rs6544713	C	T	0.7058	-0.0806	0.0041	4.84284e-83	386.454
rs10832962	T	C	0.719	0.032	0.004	6.61912e-14	63.9993
rs2642438	G	A	0.7454	0.0352	0.0042	7.31813e-16	70.2396
rs1250229	C	T	0.7889	0.0243	0.0042	3.12997e-08	33.4741
rs4970712	C	A	0.8061	0.0339	0.0044	2.4581e-13	59.3593
rs2495495	C	T	0.8654	-0.0342	0.0059	3.51998e-08	33.6003
rs2886232	C	T	0.8799	-0.0451	0.0064	3.87614e-11	49.6579
rs9987289	G	A	0.9248	0.0714	0.0066	8.52904e-24	117.032

## Sheet: Table S5
Table S5. Genetic variants that were used as instruments for hight-density lipoprotein cholesterol
SNP	EA	OA	EAF	Beta	SE	P value	F
rs492571	C	T	0.04222	-0.0663	0.009	1.26503e-12	54.2672
rs424346	T	C	0.04881	0.0679	0.0113	4.84005e-08	36.1059
rs9457931	G	A	0.0686	-0.0552	0.0073	7.29625e-13	57.1778
rs737337	C	T	0.0686	-0.0565	0.0061	4.56352e-17	85.7892
rs6031587	T	C	0.0686	-0.0488	0.0074	1.91902e-09	43.4882
rs12748152	T	C	0.07124	-0.0506	0.0062	9.73644e-16	66.6059
rs13107325	T	C	0.07784	-0.0708	0.0078	1.06488e-15	82.3897
rs13099479	A	G	0.08971	0.036	0.0062	1.81899e-08	33.7145
rs11789603	T	C	0.08971	0.06	0.006	3.69488e-21	99.9989
rs17173637	C	T	0.09763	-0.0363	0.0057	1.89898e-08	40.5564
rs2241770	C	T	0.1029	-0.0989	0.0057	6.78422e-60	301.05
rs17145738	T	C	0.1174	0.0408	0.0053	4.95222e-13	59.2603
rs2066714	C	T	0.1201	0.0453	0.0071	7.25805e-10	40.7076
rs1980493	C	T	0.1227	-0.0318	0.0048	3.764e-10	43.8902
rs2075650	G	A	0.1266	-0.0554	0.0051	9.71628e-26	117.998
rs16942887	A	G	0.1332	0.0831	0.0051	8.28133e-54	265.495
rs2454722	G	A	0.1451	0.0351	0.0044	3.30826e-14	63.6362
rs13076253	C	A	0.1478	-0.0283	0.0048	4.96101e-09	34.7605
rs7607980	C	T	0.1491	0.0447	0.0052	1.80717e-15	73.8931
rs12412743	T	C	0.153	-0.0291	0.0045	1.30701e-09	41.8173
rs10019888	G	A	0.1636	-0.027	0.0046	4.90095e-08	34.4514
rs499974	A	C	0.1755	-0.0263	0.0044	1.12001e-08	35.7274
rs103294	T	C	0.186	0.0523	0.0044	3.99485e-30	141.284
rs3741414	T	C	0.1913	0.0296	0.004	6.09537e-14	54.7594
rs181360	G	T	0.1992	-0.0376	0.0042	9.23847e-18	80.1443
rs4465830	G	A	0.2018	-0.0597	0.0044	5.17488e-40	184.094
rs2290547	A	G	0.2111	-0.0297	0.0046	3.69003e-09	41.6862
rs12740374	T	G	0.2124	0.0343	0.0041	1.68694e-15	69.9868
rs12801636	A	G	0.2243	0.0235	0.0042	3.14702e-08	31.3064
rs676210	A	G	0.2309	0.066	0.004	2.34477e-54	272.247
rs6567160	C	T	0.2309	-0.0257	0.0041	2.91803e-09	39.2911
rs4660293	G	A	0.2361	-0.0353	0.004	2.86286e-18	77.8798
rs1883025	T	C	0.2427	-0.0698	0.0041	1.49589e-65	289.827
rs205262	G	A	0.2665	-0.0283	0.0039	3.87793e-13	52.6549
rs10468017	T	C	0.2757	0.1179	0.0038	1.2106e-188	962.622
rs970548	C	A	0.277	0.0258	0.0039	1.706e-10	43.7628
rs6450176	A	G	0.2784	-0.0254	0.0039	6.87496e-10	42.4164
rs633695	G	A	0.285	0.0885	0.0054	7.81988e-58	268.593
rs16965220	A	C	0.2982	0.0219	0.0037	7.90897e-09	35.0332
rs4148005	G	T	0.2995	-0.0283	0.0036	5.74249e-14	61.7964
rs1689797	A	C	0.3021	-0.0358	0.0036	2.85167e-21	98.8909
rs1047891	A	C	0.3021	-0.0269	0.0039	8.72991e-10	47.5741
rs13702	C	T	0.3127	0.1058	0.0038	1.27938e-160	775.175
rs3847502	A	C	0.314	0.048	0.0036	3.30598e-38	177.776
rs12145743	G	T	0.3311	0.0203	0.0036	1.80302e-08	31.7967
rs4917014	G	T	0.3404	0.0222	0.0036	1.02601e-08	38.0274
rs3861397	G	A	0.3417	-0.024	0.0036	8.4004e-11	44.444
rs4379922	C	T	0.3496	0.0247	0.0036	9.55873e-12	47.0743
rs7306660	A	G	0.3694	-0.0345	0.0036	3.34118e-19	91.8393
rs102275	C	T	0.372	-0.0391	0.0035	6.40472e-28	124.799
rs4142995	T	G	0.3839	-0.0263	0.0037	9.36483e-12	50.5247
rs11045163	G	A	0.4063	0.0217	0.0035	3.19602e-09	38.4396
rs11065987	G	A	0.4222	-0.0222	0.0035	1.22501e-09	40.2314
rs10087900	A	G	0.4393	-0.0231	0.0036	2.174e-09	41.1732
rs10808546	T	C	0.4459	0.0409	0.0034	4.10582e-30	144.705
rs702485	G	A	0.4499	0.0243	0.0034	6.4506e-12	51.0799
rs11765979	C	A	0.4578	0.0412	0.0048	3.111e-17	73.6728
rs10761771	C	T	0.467	0.0198	0.0034	4.12003e-09	33.9131
rs1936800	T	C	0.4723	-0.02	0.0034	3.05499e-10	34.6017
rs4650994	A	G	0.4828	-0.021	0.0034	6.69607e-09	38.1484
rs3822072	A	G	0.4881	-0.0251	0.0034	4.05789e-12	54.4986
rs2013208	T	C	0.5053	0.0254	0.0036	8.91661e-12	49.7803
rs998584	A	C	0.5145	-0.026	0.0038	2.26882e-11	46.8139
rs2278236	A	G	0.5435	0.0331	0.0035	3.18493e-18	89.4366
rs2241210	G	A	0.5528	0.0332	0.0035	2.48886e-20	89.9778
rs2602836	G	A	0.5726	-0.0192	0.0034	4.96398e-08	31.8889
rs4846914	A	G	0.5844	0.0479	0.0034	3.51318e-41	198.476
rs9989419	G	A	0.595	0.1473	0.0036	1e-200	1674.16
rs2606736	T	C	0.6055	-0.0246	0.0043	4.79899e-08	32.7287
rs1515110	T	G	0.6187	-0.0323	0.0035	8.03711e-18	85.1656
rs6805251	C	T	0.6187	-0.02	0.0035	1.33199e-08	32.6527
rs4983559	A	G	0.6227	-0.0197	0.0036	9.56511e-09	29.9449
rs4969178	G	A	0.6266	0.0263	0.0035	1.53215e-12	56.4639
rs12133576	G	A	0.6451	-0.0243	0.0035	6.15035e-11	48.2028
rs731839	A	G	0.6583	0.022	0.0037	3.44096e-09	35.3539
rs838876	G	A	0.6741	-0.0493	0.0039	7.32487e-33	159.794
rs1866956	T	C	0.6755	0.0217	0.0037	7.96398e-10	34.3963
rs1877031	A	G	0.6755	0.0336	0.0036	1.20393e-19	87.1102
rs2250802	A	G	0.6807	-0.034	0.0038	2.02209e-17	80.0545
rs2925979	C	T	0.7045	0.0351	0.0037	1.32099e-19	89.9925
rs2642438	G	A	0.7454	0.0303	0.0039	7.78037e-14	60.3603
rs687339	T	C	0.7665	-0.0316	0.0042	7.10722e-13	56.6071
rs4939883	C	T	0.8193	0.0799	0.0045	1.79597e-66	315.256
rs686030	A	C	0.8588	0.055	0.0049	4.2924e-27	125.988
rs4240624	A	G	0.9248	0.0818	0.0058	1.32312e-45	198.905

## Sheet: Table S6
Table S6. Genetic variants that were used as instruments for apolipoprotein A1
SNP	EA	OA	EAF	Beta	SE	P value	F
rs144018203	C	G	0.010654	-0.115595	0.0191313	3.50002e-09	36.5075
rs117687565	T	C	0.012015	0.12845	0.017971	3.19963e-12	51.0877
rs77960347	G	A	0.013239	0.317423	0.016504	8.80035e-85	369.906
rs62101704	A	G	0.013683	-0.090652	0.0165612	1.2e-08	29.9615
rs139915535	G	A	0.018003	-0.119137	0.0142572	2.09991e-18	69.826
rs193084249	G	A	0.023362	-0.0967772	0.0127715	2.90001e-14	57.4189
rs1800961	T	C	0.030197	-0.12264	0.0110415	3.40017e-28	123.367
rs72836561	T	C	0.031483	-0.127577	0.0108251	1.50003e-33	138.891
rs75911530	A	G	0.032886	-0.139409	0.0111229	5.10035e-38	157.086
rs4986970	T	A	0.033916	-0.0738551	0.0104562	3.10027e-13	49.8891
rs737338	T	C	0.035188	-0.118196	0.0102606	1.9002e-32	132.694
rs59347135	G	C	0.045804	-0.0636132	0.00929643	6.4998e-12	46.8225
rs112001035	A	G	0.059725	-0.0527422	0.00813	2.80001e-10	42.085
rs13107325	T	C	0.074284	-0.0691371	0.00720567	3.19963e-23	92.059
rs11789603	T	C	0.108813	0.059128	0.00608504	2.09991e-21	94.4174
rs61941676	A	C	0.127214	-0.0553923	0.00581321	7.39946e-22	90.7944
rs2066714	C	T	0.128934	0.0367003	0.00561927	1e-11	42.6552
rs112495680	G	A	0.133419	-0.0356676	0.00558266	1.29999e-10	40.8186
rs12904367	A	G	0.141255	0.0339997	0.00553299	6.4e-10	37.7592
rs60847460	T	C	0.143326	-0.0375834	0.00541482	7.19946e-12	48.1744
rs140168704	T	C	0.153529	-0.027515	0.00525923	4.60002e-08	27.3708
rs559355	T	A	0.157985	-0.0629938	0.00519717	6.59933e-34	146.911
rs2236252	T	C	0.167034	-0.0307677	0.00506121	3.69999e-10	36.9551
rs2298428	T	C	0.182554	-0.0407307	0.00489623	1.99986e-17	69.201
rs625145	T	A	0.188126	0.0738089	0.00483169	4.79954e-56	233.352
rs3768321	T	G	0.19653	-0.0407124	0.00476389	7.00003e-19	73.0336
rs36057735	G	C	0.199037	-0.0356608	0.00473558	5.00035e-14	56.7059
rs676210	A	G	0.205765	0.0563524	0.0046608	8.19974e-33	146.183
rs267738	G	T	0.219647	0.0337148	0.00456104	1.20005e-14	54.6394
rs1077835	G	A	0.219721	0.119876	0.00456905	1.69824e-157	688.343
rs9884390	C	T	0.234045	0.0249437	0.00451725	6.69993e-09	30.4906
rs2740488	C	A	0.265313	-0.0501257	0.00429275	1.10002e-32	136.346
rs7388248	C	G	0.27689	0.0278722	0.00424161	2.49977e-11	43.1791
rs7810507	A	G	0.281086	-0.0232741	0.00420135	2.1e-08	30.6874
rs15285	T	C	0.286536	0.0818847	0.00418142	8.60003e-87	383.487
rs1047891	A	C	0.314995	-0.0245086	0.00407088	4.49997e-09	36.2454
rs3764261	A	C	0.324423	0.173869	0.00402868	1e-200	1862.56
rs61805076	C	T	0.334061	-0.0261245	0.00400223	2.60016e-11	42.6073
rs638714	T	G	0.345931	-0.0457692	0.00398618	2.09991e-31	131.833
rs174578	A	T	0.350972	-0.0418608	0.00395264	3.59998e-28	112.159
rs35184771	T	G	0.352775	-0.036632	0.00394612	3.10027e-20	86.1734
rs12976739	A	G	0.396152	0.0256089	0.00388249	7.50067e-12	43.5064
rs10184004	T	C	0.4061	0.0214133	0.00384852	5.60003e-09	30.9579
rs11671872	A	G	0.412466	0.0250187	0.00386749	1.6e-10	41.8469
rs3735687	G	A	0.42282	-0.0231436	0.00384252	7.10003e-09	36.2762
rs17696736	G	A	0.430239	-0.018647	0.003821	4.90004e-08	23.8153
rs9491697	G	A	0.463611	-0.0210119	0.00380697	3.2e-08	30.4624
rs7956099	C	T	0.474977	-0.0224185	0.00380358	1.40001e-09	34.7393
rs4969141	T	C	0.489523	0.0209724	0.00379237	2.19999e-08	30.5821
rs967645	T	C	0.516501	-0.0275007	0.00377934	2.19989e-12	52.9478
rs35135293	T	C	0.516746	-0.0286024	0.0037984	1.50003e-14	56.7017
rs6606717	C	A	0.523163	0.0305316	0.00377624	2.70023e-16	65.3691
rs235314	T	C	0.532685	-0.0208265	0.00378849	4.79999e-08	30.2199
rs9471972	A	G	0.53618	0.0228491	0.00378923	2.80001e-09	36.3604
rs1260326	C	T	0.603982	-0.0388803	0.00386321	5.70033e-23	101.287
rs2043085	C	T	0.61268	-0.109937	0.00387605	5.90201e-181	804.454
rs1321257	A	G	0.613219	0.0471615	0.00387787	2.80027e-35	147.904
rs2494748	T	C	0.616244	-0.0222741	0.00389388	1.79999e-09	32.7211
rs2176040	G	A	0.646743	-0.0294126	0.00394465	1.59993e-15	55.5958
rs838876	G	A	0.681444	-0.0380492	0.00411307	2.29985e-22	85.5759
rs2925979	C	T	0.69893	0.0299799	0.00410879	1.39991e-14	53.2384
rs2642438	G	A	0.703836	0.0356997	0.00413949	8.30042e-19	74.3752
rs2792735	A	G	0.720334	-0.0403616	0.00421006	5.90065e-23	91.9079
rs8058512	T	C	0.72404	-0.0239049	0.00423367	1.89998e-08	31.881
rs148063610	C	CAAATAAAT	0.763377	-0.0348625	0.00454019	1e-14	58.9605
rs583104	T	G	0.773381	-0.0282516	0.00450847	1.09999e-10	39.2663
rs9304381	T	C	0.818411	0.0937144	0.00490561	2.70023e-83	364.938
rs686030	A	C	0.859547	0.0439629	0.00544348	1.99986e-16	65.2247
rs4240624	A	G	0.909226	0.10037	0.00658273	4.00037e-53	232.481

## Sheet: Table S7
Table S7. Genetic variants that were used as instruments for apolipoprotein B
SNP	EA	OA	EAF	Beta	SE	P value	F
rs11591147	T	G	0.017458	-0.324428	0.0157124	3.59998e-98	426.328
rs111278137	A	G	0.021615	-0.113569	0.0146505	2.80027e-14	60.0907
rs77542162	G	A	0.022667	0.144375	0.0138707	2.90001e-25	108.338
rs1081105	C	A	0.027622	0.167529	0.0125886	8.10028e-42	177.1
rs1883711	C	G	0.0312	0.10699	0.0121173	1.29987e-19	77.9592
rs11206517	G	T	0.033009	0.0941849	0.0115436	2.90001e-16	66.5691
rs1499279	G	T	0.04162	-0.0587026	0.0103646	4.39997e-08	32.0776
rs28807203	C	A	0.049209	-0.11874	0.00955892	5.00035e-36	154.301
rs11601507	A	C	0.069166	0.0406972	0.0080349	4.09996e-08	25.6543
rs115740542	C	T	0.073599	-0.0489562	0.007935	1.09999e-09	38.064
rs58542926	T	C	0.074402	-0.114404	0.00784686	1.10002e-47	212.561
rs12804228	G	A	0.084719	0.0563956	0.00746469	2.49977e-13	57.0768
rs12151108	A	G	0.119677	-0.158559	0.00633566	5.29663e-141	626.312
rs10096633	T	C	0.123912	-0.0399066	0.00625157	3.50026e-11	40.7478
rs72631343	G	C	0.129021	-0.0437881	0.00615447	2.99985e-13	50.6201
rs8103315	A	C	0.135789	0.0489447	0.00618423	1.29987e-16	62.6372
rs3777411	T	C	0.150744	-0.0487347	0.00576481	1.59993e-17	71.4659
rs10260606	C	G	0.182659	0.0326945	0.00532662	2.39999e-10	37.6737
rs115478735	T	A	0.18331	0.0564133	0.00533528	4.19952e-27	111.8
rs34042070	G	C	0.18698	0.0450484	0.0053106	5.79963e-18	71.9555
rs55714927	T	C	0.191001	-0.0284884	0.00524506	2.69998e-08	29.5004
rs12740374	T	G	0.221059	-0.115805	0.00496122	1.69824e-122	544.841
rs4935356	A	T	0.244148	0.0314433	0.00508289	1.89998e-09	38.2673
rs2737245	T	G	0.278598	-0.0274756	0.00461044	4e-09	35.5142
rs633695	G	A	0.29236	0.040241	0.00455195	1.10002e-17	78.1511
rs247616	T	C	0.32471	-0.0563411	0.00440896	4.10015e-37	163.294
rs6602909	C	T	0.328949	0.0266122	0.0043942	6.4e-10	36.677
rs102275	C	T	0.349784	-0.0393977	0.00431288	5.19996e-21	83.4448
rs7707394	A	G	0.357078	0.0381423	0.00429682	1.20005e-18	78.7974
rs2107449	G	A	0.379853	0.0219338	0.00425634	4.90004e-08	26.5551
rs9616847	T	A	0.388281	0.0244091	0.00425162	1.89998e-08	32.96
rs2495477	G	A	0.393807	-0.0325954	0.00430629	1.10002e-14	57.2926
rs12916	C	T	0.400342	0.0592854	0.00421018	5.10035e-46	198.284
rs1500188	G	A	0.450398	-0.0228087	0.00415328	1.6e-08	30.1586
rs6920309	T	C	0.456844	-0.0246427	0.00415297	3.79997e-09	35.2088
rs72694391	C	T	0.482099	0.0245627	0.00413924	8.60003e-10	35.213
rs56325564	A	G	0.482712	0.033061	0.00415564	2.29985e-16	63.292
rs653178	T	C	0.51605	0.0240429	0.00413175	4.09996e-09	33.8609
rs553427	T	C	0.517038	0.0309865	0.00412434	8.00018e-15	56.4454
rs693	A	G	0.520903	0.0881127	0.00412539	2.30144e-105	456.183
rs2569550	C	T	0.593316	0.0360741	0.00420374	2.70023e-17	73.6397
rs4665972	C	T	0.604608	-0.0377519	0.00424124	1.69981e-19	79.229
rs4704834	G	A	0.644037	0.045538	0.00430187	2.49977e-26	112.054
rs261290	C	T	0.654642	-0.0536178	0.00434758	5.10035e-36	152.095
rs2618566	T	G	0.660287	-0.0239549	0.0043551	3.09999e-09	30.2541
rs10504255	A	G	0.662963	-0.0265725	0.0043792	1.09999e-10	36.8186
rs4299376	T	G	0.676279	-0.0479627	0.00441651	5.10035e-28	117.935
rs7610507	G	C	0.786511	0.0283053	0.00504235	1.6e-08	31.511
rs964184	C	G	0.867255	-0.0761792	0.00607905	1.69981e-38	157.034
rs6601299	C	T	0.899273	0.0392362	0.00686012	4.79999e-09	32.7117

## Sheet: Table S8
Table S8. Genetic variants that were used as instruments for Triglyceride
SNP	EA	OA	EAF	Beta	SE	P value	F
rs16948098	A	G	0.0409	0.08	0.0089	4.83838e-17	80.797
rs6029143	T	C	0.05805	-0.0388	0.0071	4.93299e-08	29.8636
rs12280753	T	C	0.06728	0.1931	0.0064	1.21899e-179	910.332
rs12748152	T	C	0.07124	0.0372	0.0059	1.09999e-09	39.7536
rs10401969	C	T	0.07124	-0.121	0.0065	9.70287e-70	346.529
rs12678919	G	A	0.1214	-0.1702	0.0056	1.8197e-199	923.715
rs1832007	G	A	0.1319	-0.0327	0.0047	1.71791e-12	48.4055
rs12676857	C	T	0.1544	0.0332	0.0046	7.29122e-12	52.0902
rs10440120	A	C	0.1675	-0.0306	0.0044	5.34318e-11	48.3652
rs9686661	T	C	0.1768	0.0379	0.0044	2.54097e-16	74.1939
rs11613352	T	C	0.1913	-0.028	0.0039	9.39723e-14	51.5445
rs11974409	G	A	0.1939	-0.0899	0.0042	1.35988e-100	458.159
rs676210	A	G	0.2309	-0.0733	0.0039	3.28398e-71	353.243
rs17513135	T	C	0.2322	0.022	0.0039	1.63301e-08	31.8208
rs8077889	C	A	0.2441	0.0252	0.0042	9.87893e-09	35.9996
rs247616	T	C	0.2929	-0.0393	0.0037	1.12305e-25	112.818
rs948690	C	T	0.3047	-0.0306	0.0052	6.56599e-09	34.6283
rs4587594	A	G	0.31	-0.0694	0.0035	3.50268e-82	393.168
rs10501321	C	T	0.314	-0.0216	0.0035	1.41198e-08	38.0861
rs6995541	G	A	0.3219	0.0265	0.0037	1.34307e-12	51.296
rs174535	C	T	0.3628	0.047	0.0034	1.73301e-41	191.088
rs11057408	T	G	0.3628	-0.0258	0.0035	2.0488e-12	54.3373
rs4719841	G	A	0.3826	0.0232	0.0034	8.86339e-11	46.56
rs3198697	T	C	0.3826	-0.0198	0.0034	2.20699e-08	33.9131
rs749671	A	G	0.3945	-0.0211	0.0034	6.10604e-10	38.5125
rs6831256	G	A	0.409	0.0258	0.0035	1.60214e-12	54.3373
rs13389219	T	C	0.409	-0.0271	0.0034	2.59777e-15	63.5296
rs7248104	A	G	0.4169	-0.0222	0.0034	5.04499e-10	42.6327
rs10761762	C	T	0.467	-0.027	0.0033	1.06096e-17	66.9414
rs3760627	C	T	0.4683	0.0189	0.0034	5.29298e-09	30.9002
rs2954022	A	C	0.4697	-0.078	0.0033	2.22844e-113	558.671
rs38855	G	A	0.4736	-0.0187	0.0033	2.10902e-08	32.1108
rs2068888	A	G	0.4908	-0.0241	0.0034	1.6819e-11	50.2425
rs2665357	C	A	0.5092	0.0212	0.0033	8.32703e-10	41.2704
rs998584	A	C	0.5145	0.0293	0.0037	3.42373e-15	62.7086
rs719726	T	C	0.529	0.0199	0.0035	2.48599e-08	32.327
rs442177	T	G	0.5528	0.0309	0.0033	1.31613e-18	87.6767
rs634869	C	T	0.562	-0.0272	0.0033	1.77582e-14	67.9368
rs1260326	C	T	0.5871	-0.1148	0.0034	1e-200	1140.04
rs1321257	A	G	0.5937	-0.0402	0.0034	5.98549e-31	139.794
rs3761445	A	G	0.6148	0.0232	0.0034	8.06121e-12	46.56
rs439401	C	T	0.6201	0.0659	0.0038	1.42298e-66	300.745
rs2972146	T	G	0.6227	0.0281	0.0034	2.97372e-15	68.3046
rs2043085	C	T	0.6319	-0.0327	0.0034	7.80908e-20	92.4981
rs731839	A	G	0.6583	-0.0224	0.0036	2.651e-09	38.7156
rs6882076	C	T	0.6662	0.0286	0.0035	1.51286e-15	66.7715
rs2250802	A	G	0.6807	0.023	0.0037	1.21001e-10	38.6409
rs4810479	T	C	0.7124	-0.0474	0.0038	2.06681e-34	155.591
rs287621	C	T	0.7296	-0.0222	0.0037	7.67096e-09	35.9996
rs645040	T	G	0.7691	0.0293	0.004	1.83021e-12	53.655
rs2247056	C	T	0.7823	0.0378	0.0039	3.861e-21	93.9398
rs588136	T	C	0.7942	-0.0495	0.0041	3.36512e-30	145.76
rs7350481	C	T	0.90237	-0.2254	0.0066	1e-200	1166.31

## Sheet: Table S9
Table S9. Association of genetically proxied lipids with risk of MIF
Lipid	Methods	SNP	Beta	SE	OR(95%CI)	Pval
LDL-C	MR Egger	78	-0.05	0.14	0.96 (0.73-1.26)	0.743726
	Weighted median	78	-0.18	0.14	0.83 (0.64-1.09)	0.183392
	Inverse variance weighted	78	-0.08	0.1	0.92 (0.76-1.11)	0.377757
	Simple mode	78	-0.5	0.29	0.60 (0.34-1.07)	0.0887528
	Weighted mode	78	-0.08	0.13	0.92 (0.71-1.19)	0.533812
HDL-C	MR Egger	85	0.11	0.21	1.11 (0.74-1.68)	0.608882
	Weighted median	85	0.05	0.18	1.06 (0.74-1.51)	0.767172
	Inverse variance weighted	85	0.06	0.11	1.06 (0.85-1.32)	0.580875
	Simple mode	85	-0.16	0.4	0.85 (0.39-1.85)	0.683791
	Weighted mode	85	0.14	0.19	1.15 (0.79-1.67)	0.468578
TG	MR Egger	53	-0.04	0.23	0.96 (0.62-1.51)	0.87074
	Weighted median	53	0.09	0.2	1.09 (0.74-1.60)	0.658602
	Inverse variance weighted	53	0.11	0.14	1.11 (0.84-1.47)	0.45809
	Simple mode	53	0.04	0.41	1.05 (0.47-2.32)	0.913457
	Weighted mode	53	0.07	0.21	1.07 (0.70-1.62)	0.75442
ApoA1	MR Egger	69	-0.13	0.19	0.88 (0.60-1.29)	0.51649
	Weighted median	69	-0.12	0.18	0.89 (0.62-1.28)	0.528276
	Inverse variance weighted	69	0.04	0.11	1.04 (0.83-1.29)	0.753959
	Simple mode	69	0.02	0.36	1.02 (0.51-2.05)	0.95396
	Weighted mode	69	-0.07	0.19	0.93 (0.64-1.35)	0.718035
ApoB	MR Egger	50	-0.12	0.25	0.89 (0.54-1.45)	0.633433
	Weighted median	50	-0.36	0.2	0.70 (0.47-1.04)	0.078436
	Inverse variance weighted	50	-0.1	0.14	0.90 (0.68-1.20)	0.473566
	Simple mode	50	-0.47	0.38	0.63 (0.30-1.33)	0.226789
	Weighted mode	50	-0.31	0.25	0.73 (0.44-1.20)	0.219814

## Sheet: Table S10
Table S12. Association of genetically proxied lipid-lowering drug targets with risk of MIF using primary lipid modifying effect
Drug Target	Lipid modifying effect	Dataset	Methods	SNP	Beta	SE	OR(95%CI)	P value	FDR
HMGCR inhibitor	LDL-C reducing	Finngen	MR Egger	5	-1.43	1.79	0.24 (0.01-7.91)	0.481
			Weighted median	5	-1.1	0.48	0.34 (0.13-0.86)	0.023
			Inverse variance weighted	5	-0.97	0.4	0.38 (0.17-0.83)	0.016	0.0395806
			Simple mode	5	-0.66	0.64	0.52 (0.15-1.82)	0.362
			Weighted mode	5	-1.15	0.55	0.32 (0.11-0.93)	0.104
LPL activator	TG reducing	Finngen	MR Egger	15	0.42	0.41	1.52 (0.69-3.37)	0.319
			Weighted median	15	0.5	0.25	1.65 (1.01-2.72)	0.048
			Inverse variance weighted	15	0.62	0.2	1.86 (1.25-2.76)	0.002	0.0221497
			Simple mode	15	0.6	0.36	1.82 (0.90-3.67)	0.116
			Weighted mode	15	0.51	0.26	1.66 (0.99-2.79)	0.077
LDLR activator	LDL-C reducing	Finngen	MR Egger	12	0.32	0.479694	1.38 (0.54- 3.53)	0.517908
			Weighted median	12	0.444431	0.275073	1.56 (0.91- 2.67)	0.106163
			Inverse variance weighted	12	0.660707	0.269635	1.94 (1.14- 3.28)	0.0142707	0.0395806
			Simple mode	12	1.22849	0.614251	3.42 (1.02-11.39)	0.0708056
			Weighted mode	12	0.43699	0.293436	1.55 (0.87- 2.75)	0.164531
PCSK9 inhibitor	LDL-C reducing	Finngen	MR Egger	11	-0.252796	0.241784	0.78 (0.48-1.25)	0.323038
			Weighted median	11	-0.256855	0.197978	0.77 (0.52-1.14)	0.194497
			Inverse variance weighted	11	-0.203471	0.166082	0.82 (0.59-1.13)	0.22053
			Simple mode	11	0.0272921	0.340563	1.03 (0.53-2.00)	0.937708
			Weighted mode	11	-0.227504	0.214358	0.80 (0.52-1.21)	0.3135
NPC1L1 inhibitor	LDL-C reducing	Finngen	Inverse variance weighted	2	-0.926054	0.673239	0.40 (0.11-1.48)	0.16897
ABCG5/ABCG8 activator	LDL-C reducing	Finngen	MR Egger	7	-0.421984	0.782712	0.66 (0.14-3.04)	0.612927
			Weighted median	7	-0.650363	0.385223	0.52 (0.25-1.11)	0.091358
			Inverse variance weighted	7	-0.517434	0.332196	0.60 (0.31-1.14)	0.119324
			Simple mode	7	-0.764682	0.574925	0.47 (0.15-1.44)	0.231823
			Weighted mode	7	-0.5746	0.468897	0.56 (0.22-1.41)	0.26633
ANGPTL3 inhibitor	TG reducing	Finngen	MR Egger	3	3.32894	1.59069	27.91 (1.24-630.62)	0.283781
			Weighted median	3	0.98646	0.613126	2.68 (0.81- 8.92)	0.107637
			Inverse variance weighted	3	0.542116	0.772918	1.72 (0.38- 7.82)	0.483061
			Simple mode	3	0.970543	1.04551	2.64 (0.34- 20.49)	0.451251
			Weighted mode	3	0.998314	0.661129	2.71 (0.74- 9.92)	0.27012
APOB blocker	LDL-C reducing	Finngen	MR Egger	15	0.0314975	0.533222	1.03 (0.36-2.93)	0.953795
			Weighted median	15	0.222999	0.223757	1.25 (0.81-1.94)	0.318954
			Inverse variance weighted	15	0.241616	0.179062	1.27 (0.90-1.81)	0.177227
			Simple mode	15	0.224109	0.300012	1.25 (0.69-2.25)	0.467425
			Weighted mode	15	0.243593	0.243472	1.28 (0.79-2.06)	0.33405
APOC3 blocker	TG reducing	Finngen	MR Egger	11	-0.0870499	0.34965	0.92 (0.46-1.82)	0.808978
			Weighted median	11	-0.19568	0.236944	0.82 (0.52-1.31)	0.408888
			Inverse variance weighted	11	-0.0422148	0.187664	0.96 (0.66-1.38)	0.822019
			Simple mode	11	-0.389019	0.33414	0.68 (0.35-1.30)	0.271351
			Weighted mode	11	-0.245854	0.239014	0.78 (0.49-1.25)	0.327898
CETP inhibitor	HDL-C increasing	Finngen	MR Egger	34	0.141017	0.141631	1.15 (0.87-1.52)	0.326884
			Weighted median	34	0.262863	0.135426	1.30 (1.00-1.70)	0.0522578
			Inverse variance weighted	34	0.245156	0.0909513	1.28 (1.07-1.53)	0.00702897	0.0351448
			Simple mode	34	0.350492	0.206587	1.42 (0.95-2.13)	0.0991902
			Weighted mode	34	0.223663	0.122414	1.25 (0.98-1.59)	0.0767409
Abbreviations: OR, odds ratio; LDL-C, low density lipoprotein cholesterol); HDL-C ,high density lipoprotein cholesterol; TG ,triglyceride; SNP, single-nucleotide polymorphisms；CETP, cholesteryl ester transfer protein ; HMGCR, HMG-CoA reductase; NPC1L1, Niemann-Pick C1-like protein 1; PCSK9, proprotein convertase subtilisin/kexin type 9; APOB, Apolipoprotein B-100; ABCG5, ATP Binding Cassette Subf…

[truncated: 1 more sheets: Table S11]
